# Supplementary material for: Exploring the Core Functional Microbiota Related to Flavor Compounds in Douchi from the Sichuan–Chongqing Region
Source: Foods. 2025 Feb 26;14(5):810. doi: 10.3390/foods14050810 (PMC11898810; doi:10.3390/foods14050810)
Supplement: Supplementary file 1 [file foods-14-00810-s001.zip]

Archive with 1 entries (1 files):
- foods-3433671-supplementary.pdf
